# Supplementary material for: Amyloid–Gold Nanoparticle Hybrids for Biocompatible Memristive Devices
Source: Materials (Basel). 2023 Feb 24;16(5):1884. doi: 10.3390/ma16051884 (PMC10004345; doi:10.3390/ma16051884)
Supplement: Supplementary file 1 [file materials-16-01884-s001.zip]

Archive with 1 entries (1 files):
- materials-2211025-supplementary.pdf
